# Supplementary material for: Human metabolic response to systemic inflammation: assessment of the concordance between experimental endotoxemia and clinical cases of sepsis/SIRS
Source: Crit Care. 2015 Mar 3;19(1):71. doi: 10.1186/s13054-015-0783-2 (PMC4383069; doi:10.1186/s13054-015-0783-2)
Supplement: Additional file 3: Table S2. — Full list of the metabolites, their significance in each condition, direction and magnitude of the changes relative to the baseline (t0,LPS). [file 13054_2015_783_MOESM3_ESM.xlsx]

## Sheet: Sheet1
A. Metabolites which are significantly different than the heathy basis (LPS_t0) in all conditions
			LPS	Sepsis	Sepsis	SIRS	SIRS
metabolite name	super pathway	sub pathway	t6	t0	t24	t0	t24
2-hydroxybutyrate (AHB)	Amino acid	Cysteine, methionine, SAM, taurine metabolism	p	=	p	=	=
alpha-ketobutyrate	Amino acid	Cysteine, methionine, SAM, taurine metabolism	p	=	=	=	q
N-acetylglycine	Amino acid	Glycine, serine and threonine metabolism	p	=	=	=	q
mannose	Carbohydrate	Fructose, mannose, galactose, starch, and sucrose metabolism	p	=	p	=	=
xylose	Carbohydrate	Nucleotide sugars, pentose metabolism	p	=	q	=	q
citrate	Energy	Krebs cycle	p	=	=	p	p
arachidonate (20:4n6)	Lipid	Long chain fatty acid	p	=	=	p	p
docosahexaenoate (DHA; 22:6n3)	Lipid	Essential fatty acid	p	=	=	p	=
eicosapentaenoate (EPA; 20:5n3)	Lipid	Essential fatty acid	p	=	=	=	p
hexanoylcarnitine (C6)	Lipid	Carnitine metabolism	p	p	p	=	=
octadecanedioate (C18)	Lipid	Fatty acid, dicarboxylate	p	=	=	=	q
bilirubin (E,Z or Z,E)*	Cofactors and vitamins	Hemoglobin and porphyrin metabolism	pp	p	pp	p	=
3-hydroxybutyrate (BHBA)	Lipid	Ketone bodies	pp	=	=	=	qq
docosapentaenoate (DPA; 22:5n3)	Lipid	Essential fatty acid	pp	=	p	p	=
hexadecanedioate (C16)	Lipid	Fatty acid, dicarboxylate	pp	=	=	qq	q
palmitoleate (16:1n7)	Lipid	Long chain fatty acid	pp	p	p	p	p
pregnen-diol disulfate*	Lipid	Sterol/Steroid	pp	p	p	=	=
5-oxoproline	Amino acid	Glutathione metabolism	q	=	=	q	=
citrulline	Amino acid	Urea cycle; arginine-, proline-, metabolism	q	q	q	=	=
histidine	Amino acid	Histidine metabolism	q	=	q	=	=
proline	Amino acid	Urea cycle; arginine-, proline-, metabolism	q	=	=	=	p
serine	Amino acid	Glycine, serine and threonine metabolism	q	=	q	p	=
threonine	Amino acid	Glycine, serine and threonine metabolism	q	q	=	=	=
1-linoleoyl-GPC (18:2)	Lipid	Lysolipid	q	=	=	p	p
1-oleoyl-GPC (18:1)	Lipid	Lysolipid	q	=	=	=	p
2-palmitoyl-GPC* (16:0)	Lipid	Lysolipid	q	q	q	=	=
uridine	Nucleotide	Pyrimidine metabolism, uracil containing	q	=	q	=	=
gamma-glutamyltyrosine	Peptide	gamma-glutamyl	q	=	q	=	=
catechol sulfate	Xenobiotics	Benzoate metabolism	qq	q	=	=	=
B. Metabolites which are significantly different than the heathy basis (LPS_t0) in only clinical conditions
			LPS	Sepsis	Sepsis	SIRS	SIRS
metabolite name	super pathway	sub pathway	t6	t0	t24	t0	t24
glutamine	Amino acid	Glutamate metabolism	=	=	=	p	=
3-methylhistidine	Amino acid	Histidine metabolism	=	qq	qq	=	=
3-hydroxy-2-ethylpropionate	Amino acid	Valine, leucine and isoleucine metabolism	=	=	q	=	q
tiglyl carnitine (C5)	Amino acid	Valine, leucine and isoleucine metabolism	=	=	q	=	=
erythrose	Carbohydrate	Fructose, mannose, galactose, starch, and sucrose metabolism	=	p	p	pp	p
mannitol	Carbohydrate	Fructose, mannose, galactose, starch, and sucrose metabolism	=	=	=	qq	=
pantothenate (Vitamin B5)	Cofactors and vitamins	Pantothenate and CoA metabolism	=	=	=	=	q
pyridoxate	Cofactors and vitamins	Vitamin B6 metabolism	=	q	=	qq	=
taurocholate	Lipid	Bile acid metabolism	=	p	pp	=	=
octanoylcarnitine (C8)	Lipid	Carnitine metabolism	=	p	p	p	=
laurylcarnitine (C12)	Lipid	Carnitine metabolism	=	=	=	pp	p
decanoylcarnitine (C10)	Lipid	Carnitine metabolism	=	=	p	p	=
myo-inositol	Lipid	Inositol metabolism	=	=	p	=	=
1-eicosatrienoyl-GPC* (20:3)	Lipid	Lysolipid	=	qq	q	=	=
1-palmitoleoyl-GPC* (16:1)	Lipid	Lysolipid	=	qq	q	=	=
1-oleoyl-GPE (18:1)	Lipid	Lysolipid	=	q	q	=	=
1-palmitoyl-GPC (16:0)	Lipid	Lysolipid	=	=	=	p	p
1-arachidoyl-GPE* (20:4)	Lipid	Lysolipid	=	=	=	=	p
1-stearoyl-GPC (18:0)	Lipid	Lysolipid	=	=	=	=	p
epiandrosterone sulfate	Lipid	Sterol/Steroid	=	p	=	=	qq
androsterone sulfate	Lipid	Sterol/Steroid	=	=	=	qq	qq
dehydroisoandrosterone sulfate (DHEA-S)	Lipid	Sterol/Steroid	=	=	=	q	q
5alpha-pregnan-3beta,20alpha-diol disulfate	Lipid	Sterol/Steroid	=	=	=	=	qq
N6-carbamoylthreonyladenosine	Nucleotide	Purine metabolism, guanine containing	=	=	=	q	=
p-acetamidophenylglucuronide	Xenobiotics	Drug	=	pp	pp	=	qq
piperine	Xenobiotics	Food component/Plant	=	qq	=	=	=
C. Metabolites which are significantly different than the heathy basis (LPS_t0) in only experimental condition
			LPS	Sepsis	Sepsis	SIRS	SIRS
metabolite name	super pathway	sub pathway	t6	t0	t24	t0	t24
3-methyl-2-oxobutyrate	Amino acid	Valine, leucine and isoleucine metabolism	p	=	=	=	=
pyruvate	Carbohydrate	Glycolysis, gluconeogenesis, pyruvate metabolism	p	=	=	=	=
alpha-ketoglutarate	Energy	Krebs cycle	p	=	=	=	=
malate	Energy	Krebs cycle	p	=	=	=	=
10-nonadecenoate (19:1n9)	Lipid	Long chain fatty acid	p	=	=	=	=
2-hydroxypalmitate	Lipid	Fatty acid, monohydroxy	p	=	=	=	=
2-hydroxystearate	Lipid	Fatty acid, monohydroxy	p	=	=	=	=
5-dodecenoate (12:1n7)	Lipid	Medium chain fatty acid	p	=	=	=	=
dihomolinolenate (20:3n3 or 3n6)	Lipid	Essential fatty acid	p	=	=	=	=
laurate (12:0)	Lipid	Medium chain fatty acid	p	=	=	=	=
linoleate (18:2n6)	Lipid	Essential fatty acid	p	=	=	=	=
margarate (17:0)	Lipid	Long chain fatty acid	p	=	=	=	=
myristate (14:0)	Lipid	Long chain fatty acid	p	=	=	=	=
myristoleate (14:1n5)	Lipid	Long chain fatty acid	p	=	=	=	=
oleate (18:1n9)	Lipid	Long chain fatty acid	p	=	=	=	=
pregn steroid monosulfate*	Lipid	Sterol/Steroid	p	=	=	=	=
stearate (18:0)	Lipid	Long chain fatty acid	p	=	=	=	=
hypoxanthine	Nucleotide	Purine metabolism, (hypo)xanthine/inosine containing	p	=	=	=	=
biliverdin	Cofactors and vitamins	Hemoglobin and porphyrin metabolism	pp	=	=	=	=
10-heptadecenoate (17:1n7)	Lipid	Long chain fatty acid	pp	=	=	=	=
dihomolinoleate (20:2n6)	Lipid	Long chain fatty acid	pp	=	=	=	=
eicosenoate (20:1n9 or 1n11)	Lipid	Long chain fatty acid	pp	=	=	=	=
linolenate (18:3n3 or 3n6)	Lipid	Essential fatty acid	pp	=	=	=	=
palmitate (16:0)	Lipid	Long chain fatty acid	pp	=	=	=	=
stearidonate (18:4n3)	Lipid	Long chain fatty acid	pp	=	=	=	=
2-methylbutyroylcarnitine (C5)	Amino acid	Valine, leucine and isoleucine metabolism	q	=	=	=	=
3-indoxyl sulfate	Amino acid	Tryptophan metabolism	q	=	=	=	=
alanine	Amino acid	Alanine and aspartate metabolism	q	=	=	=	=
arginine	Amino acid	Urea cycle; arginine-, proline-, metabolism	q	=	=	=	=
asparagine	Amino acid	Alanine and aspartate metabolism	q	=	=	=	=
cysteine	Amino acid	Cysteine, methionine, SAM, taurine metabolism	q	=	=	=	=
isobutyrylcarnitine (C4)	Amino acid	Valine, leucine and isoleucine metabolism	q	=	=	=	=
isoleucine	Amino acid	Valine, leucine and isoleucine metabolism	q	=	=	=	=
kynurenine	Amino acid	Tryptophan metabolism	q	=	=	=	=
leucine	Amino acid	Valine, leucine and isoleucine metabolism	q	=	=	=	=
lysine	Amino acid	Lysine metabolism	q	=	=	=	=
methionine	Amino acid	Cysteine, methionine, SAM, taurine metabolism	q	=	=	=	=
N-acetylornithine	Amino acid	Urea cycle; arginine-, proline-, metabolism	q	=	=	=	=
ornithine	Amino acid	Urea cycle; arginine-, proline-, metabolism	q	=	=	=	=
pipecolate	Amino acid	Lysine metabolism	q	=	=	=	=
tryptophan	Amino acid	Tryptophan metabolism	q	=	=	=	=
tyrosine	Amino acid	Phenylalanine & tyrosine metabolism	q	=	=	=	=
valine	Amino acid	Valine, leucine and isoleucine metabolism	q	=	=	=	=
threitol	Carbohydrate	Nucleotide sugars, pentose metabolism	q	=	=	=	=
threonate	Cofactors and vitamins	Ascorbate and aldarate metabolism	q	=	=	=	=
phosphate	Energy	Oxidative phosphorylation	q	=	=	=	=
choline	Lipid	Glycerolipid metabolism	q	=	=	=	=
glycerol 3-phosphate (G3P)	Lipid	Glycerolipid metabolism	q	=	=	=	=
propionylcarnitine (C3)	Lipid	Fatty acid metabolism (also BCAA metabolism)	q	=	=	=	=
allantoin	Nucleotide	Purine metabolism, urate metabolism	q	=	=	=	=
gamma-glutamylleucine	Peptide	gamma-glutamyl	q	=	=	=	=
gamma-glutamylphenylalanine	Peptide	gamma-glutamyl	q	=	=	=	=
glycochenodeoxycholate	Lipid	Bile acid metabolism	qq	=	=	=	=
hippurate	Xenobiotics	Benzoate metabolism	qq	=	=	=	=
D. Metabolites which are NOT significantly different than the heathy basis (LPS_t0) in any condition
			LPS	Sepsis	Sepsis	SIRS	SIRS
metabolite name	super pathway	sub pathway	t6	t0	t24	t0	t24
N-acetylalanine	Amino acid	Alanine and aspartate metabolism	=	=	=	=	=
2-aminobutyrate	Amino acid	Butanoate metabolism	=	=	=	=	=
creatine	Amino acid	Creatine metabolism	=	=	=	=	=
creatinine	Amino acid	Creatine metabolism	=	=	=	=	=
glutamate	Amino acid	Glutamate metabolism	=	=	=	=	=
pyroglutamine*	Amino acid	Glutamate metabolism	=	=	=	=	=
betaine	Amino acid	Glycine, serine and threonine metabolism	=	=	=	=	=
glycine	Amino acid	Glycine, serine and threonine metabolism	=	=	=	=	=
N-acetylthreonine	Amino acid	Glycine, serine and threonine metabolism	=	=	=	=	=
3-(4-hydroxyphenyl)lactate (HPLA)	Amino acid	Phenylalanine & tyrosine metabolism	=	=	=	=	=
3-methoxytyrosine	Amino acid	Phenylalanine & tyrosine metabolism	=	=	=	=	=
p-cresol sulfate	Amino acid	Phenylalanine & tyrosine metabolism	=	=	=	=	=
phenol sulfate	Amino acid	Phenylalanine & tyrosine metabolism	=	=	=	=	=
phenylacetylglutamine	Amino acid	Phenylalanine & tyrosine metabolism	=	=	=	=	=
phenylalanine	Amino acid	Phenylalanine & tyrosine metabolism	=	=	=	=	=
indolelactate	Amino acid	Tryptophan metabolism	=	=	=	=	=
stachydrine	Amino acid	Urea cycle; arginine-, proline-, metabolism	=	=	=	=	=
urea	Amino acid	Urea cycle; arginine-, proline-, metabolism	=	=	=	=	=
3-methyl-2-oxovalerate	Amino acid	Valine, leucine and isoleucine metabolism	=	=	=	=	=
4-methyl-2-oxopentanoate	Amino acid	Valine, leucine and isoleucine metabolism	=	=	=	=	=
alpha-hydroxyisovalerate	Amino acid	Valine, leucine and isoleucine metabolism	=	=	=	=	=
beta-hydroxyisovalerate	Amino acid	Valine, leucine and isoleucine metabolism	=	=	=	=	=
isovalerylcarnitine (C5)	Amino acid	Valine, leucine and isoleucine metabolism	=	=	=	=	=
erythronate*	Carbohydrate	Aminosugars metabolism	=	=	=	=	=
fructose	Carbohydrate	Fructose, mannose, galactose, starch, and sucrose metabolism	=	=	=	=	=
1,5-anhydroglucitol (1,5-AG)	Carbohydrate	Glycolysis, gluconeogenesis, pyruvate metabolism	=	=	=	=	=
glucose	Carbohydrate	Glycolysis, gluconeogenesis, pyruvate metabolism	=	=	=	=	=
glycerate	Carbohydrate	Glycolysis, gluconeogenesis, pyruvate metabolism	=	=	=	=	=
lactate	Carbohydrate	Glycolysis, gluconeogenesis, pyruvate metabolism	=	=	=	=	=
arabinose	Carbohydrate	Nucleotide sugars, pentose metabolism	=	=	=	=	=
arabitol	Carbohydrate	Nucleotide sugars, pentose metabolism	=	=	=	=	=
gluconate	Carbohydrate	Nucleotide sugars, pentose metabolism	=	=	=	=	=
xylonate	Carbohydrate	Nucleotide sugars, pentose metabolism	=	=	=	=	=
heme*	Cofactors and vitamins	Hemoglobin and porphyrin metabolism	=	=	=	=	=
alpha-tocopherol	Cofactors and vitamins	Tocopherol metabolism	=	=	=	=	=
glycocholate	Lipid	Bile acid metabolism	=	=	=	=	=
taurochenodeoxycholate	Lipid	Bile acid metabolism	=	=	=	=	=
taurolithocholate 3-sulfate	Lipid	Bile acid metabolism	=	=	=	=	=
3-dehydrocarnitine*	Lipid	Carnitine metabolism	=	=	=	=	=
acetylcarnitine (C2)	Lipid	Carnitine metabolism	=	=	=	=	=
carnitine	Lipid	Carnitine metabolism	=	=	=	=	=
cis-4-decenoyl carnitine	Lipid	Carnitine metabolism	=	=	=	=	=
deoxycarnitine	Lipid	Carnitine metabolism	=	=	=	=	=
butyrylcarnitine (C4)	Lipid	Fatty acid metabolism (also BCAA metabolism)	=	=	=	=	=
3-carboxy-4-methyl-5-propyl-2-furanpropanoate (CMPF)	Lipid	Fatty acid, dicarboxylate	=	=	=	=	=
glycerol	Lipid	Glycerolipid metabolism	=	=	=	=	=
adrenate (22:4n6)	Lipid	Long chain fatty acid	=	=	=	=	=
1-arachidoyl-GPC* (20:4)	Lipid	Lysolipid	=	=	=	=	=
1-arachidoyl-GPI* (20:4)	Lipid	Lysolipid	=	=	=	=	=
caprate (10:0)	Lipid	Medium chain fatty acid	=	=	=	=	=
caproate (6:0)	Lipid	Medium chain fatty acid	=	=	=	=	=
caprylate (8:0)	Lipid	Medium chain fatty acid	=	=	=	=	=
heptanoate (7:0)	Lipid	Medium chain fatty acid	=	=	=	=	=
pelargonate (9:0)	Lipid	Medium chain fatty acid	=	=	=	=	=
1-palmitoylglycerol (16:0)	Lipid	Monoacylglycerol	=	=	=	=	=
1-stearoylglycerol (18:0)	Lipid	Monoacylglycerol	=	=	=	=	=
7-alpha-hydroxy-3-oxo-4-cholestenoate (7-HOCA)	Lipid	Sterol/Steroid	=	=	=	=	=
cholesterol	Lipid	Sterol/Steroid	=	=	=	=	=
cortisol	Lipid	Sterol/Steroid	=	=	=	=	=
xanthine	Nucleotide	Purine metabolism, (hypo)xanthine/inosine containing	=	=	=	=	=
adenosine 5'-monophosphate (AMP)	Nucleotide	Purine metabolism, adenine containing	=	=	=	=	=
urate	Nucleotide	Purine metabolism, urate metabolism	=	=	=	=	=
pseudouridine	Nucleotide	Pyrimidine metabolism, uracil containing	=	=	=	=	=
4-vinylphenol sulfate	Xenobiotics	Benzoate metabolism	=	=	=	=	=
iminodiacetate (IDA)	Xenobiotics	Chemical	=	=	=	=	=
quinate	Xenobiotics	Food component/Plant	=	=	=	=	=
erythritol	Xenobiotics	Sugar, sugar substitute, starch	=	=	=	=	=
caffeine	Xenobiotics	Xanthine metabolism	=	=	=	=	=
